# Supplementary material for: Acid Ceramidase Inhibitor LCL-805 Antagonizes Akt Signaling and Promotes Iron-Dependent Cell Death in Acute Myeloid Leukemia
Source: Cancers (Basel). 2023 Dec 15;15(24):5866. doi: 10.3390/cancers15245866 (PMC10742122; doi:10.3390/cancers15245866)
Supplement: Supplementary file 1 [file cancers-15-05866-s001.zip]

Archive with 1 entries (1 files):
- cancers-2702713-supplementary.pdf
